# Supplementary material for: PDK4 Constitutes a Novel Prognostic Biomarker and Therapeutic Target in Gastric Cancer
Source: Diagnostics (Basel). 2022 Apr 27;12(5):1101. doi: 10.3390/diagnostics12051101 (PMC9139696; doi:10.3390/diagnostics12051101)
Supplement: Supplementary file 1 [file diagnostics-12-01101-s001.zip]

Archive with 13 entries (10 files):
- Supplementary/
- Supplementary/Additional file 2, Table S2.xls
- __MACOSX/
- __MACOSX/Supplementary/
- __MACOSX/Supplementary/._Additional file 2, Table S2.xls
- Supplementary/Additional file 5, Table S5.xls
- __MACOSX/Supplementary/._Additional file 5, Table S5.xls
- Supplementary/Additional file 1, Table S1.xls
- __MACOSX/Supplementary/._Additional file 1, Table S1.xls
- Supplementary/Additional file 3, Table S3.xls
- __MACOSX/Supplementary/._Additional file 3, Table S3.xls
- Supplementary/Additional file 4, Table S4.xls
- __MACOSX/Supplementary/._Additional file 4, Table S4.xls
